# Supplementary material for: Mechanism and regulation of cargo entry into the Commander endosomal recycling pathway
Source: Nat Commun. 2024 Aug 21;15:7180. doi: 10.1038/s41467-024-50971-0 (PMC11339278; doi:10.1038/s41467-024-50971-0)
Supplement: Supplementary file 4 — Supplementary Data 1 [file 41467_2024_50971_MOESM4_ESM.xlsx]

## Sheet: Sheet1
Name	Sequence
VPS35L-R248A_F	ACACACATGGAAAAGATGGCCTCGTACACGAGCTTTCC
VPS35L-R248A_R	GGAAAGCTCGTGTACGAGGCCATCTTTTCCATGTGTGT
VPS35L-W280A_F	ATGGAGGCAATCTTGAAAAACGCATTTAGGCATGTTTCCTTGGC
VPS35L-W280A_R	GCCAAGGAAACATGCCTAAATGCGTTTTTCAAGATTGCCTCCAT
VPS35L-K283E_F	CCCTGATGGAGGCAATCTCGAAAAACCAATTTAGGCA
VPS35L-K283E_R	TGCCTAAATTGGTTTTTCGAGATTGCCTCCATCAGGG
SNX17_I465A_F	TTACAGATCCTCATCTCCAGCGCCCTCGAAGGCGAAATTG
SNX17_I465A_R	CAATTTCGCCTTCGAGGGCGCTGGAGATGAGGATCTGTAA
SNX17_D467A_F	ATCCTTACAGATCCTCAGCTCCAATGCCCTCGAAG
SNX17_D467A_R	CTTCGAGGGCATTGGAGCTGAGGATCTGTAAGGAT
SNX17_E468A_F	GGATCCTTACAGATCCGCATCTCCAATGCCCTC
SNX17_E468A_R	GAGGGCATTGGAGATGCGGATCTGTAAGGATCC
SNX17_D469A_F	GGTGGATCCTTACAGAGCCTCATCTCCAATGCC
SNX17_D469A_R	GGCATTGGAGATGAGGCTCTGTAAGGATCCACC
SNX17_F462A_F	ATCTCCAATGCCCTCGGCGGCGAAATTGCCGTGG
SNX17_F462A_R	CCACGGCAATTTCGCCGCCGAGGGCATTGGAGAT
SNX17_F462E_F	CTCATCTCCAATGCCCTCCTCGGCGAAATTGCCGTGGAC
SNX17_F462E_R	GTCCACGGCAATTTCGCCGAGGAGGGCATTGGAGATGAG
SNX17_NFAFtoAAAA_F	CCTCATCTCCAATGCCCTCGGCGGCGGCAGCGCCGTGGACATCACTGGCAC
SNX17_NFAFtoAAAA_R	GTGCCAGTGATGTCCACGGCGCTGCCGCCGCCGAGGGCATTGGAGATGAGG
SNX17_W321A_F	GGAGGTGACCCGCGCGCATCGCATGCGG
SNX17_W321A_R	CCGCATGCGATGCGCGCGGGTCACCTCC
SNX17_V380D_F	TCACCATCAGTTCATCATCCATGGACTGCAAGCAG
SNX17_V380D_R	CTGCTTGCAGTCCATGGATGATGAACTGATGGTGA
SNX17_M384E_F	GCCGCCAGATTTCTTCACCTCCAGTTCATCAACCATGGAC
SNX17_M384E_R	GTCCATGGTTGATGAACTGGAGGTGAAGAAATCTGGCGGC
VPS35L (transfer to pLVX) F	GACTCCCGGGTAATGGCCGTCTTTCCTTGG
VPS35L (transfer to pLVX) R	CTATTCTAGATTACTTGTACAGCTCGTC
