# Supplementary material for: Mechanism and regulation of cargo entry into the Commander endosomal recycling pathway
Source: Nat Commun. 2024 Aug 21;15:7180. doi: 10.1038/s41467-024-50971-0 (PMC11339278; doi:10.1038/s41467-024-50971-0)
Supplement: Supplementary file 6 — Source Data [file 41467_2024_50971_MOESM6_ESM.zip]

Archive with 2 entries (2 files):
- Source Data_Gels and Blots.pdf
- Source Data.xlsx
