# Supplementary material for: Mechanism and regulation of cargo entry into the Commander endosomal recycling pathway
Source: Nat Commun. 2024 Aug 21;15:7180. doi: 10.1038/s41467-024-50971-0 (PMC11339278; doi:10.1038/s41467-024-50971-0)
Supplement: Supplementary file 6 — Source Data [file 41467_2024_50971_MOESM6_ESM.zip › Source Data.xlsx]

## Sheet: Figure 1A
rep1
	SNX17 WB	Background	- background	Normalised		VPS35L Coomassie	Background	- background		SNX17 WB/VPS35L Coomassie	Normalised
Retriever	56.617	51.179	5.438	0.0782806		140.075	103.707	36.368		0.149527	0.057843
Retriever + WT	120.497	51.029	69.468	1		130.303	103.43	26.873		2.58505	1
Retriever + L470G	65.578	49.915	15.663	0.225471		128.394	102.258	26.136		0.599288	0.231829
rep2
	SNX17 WB	Background	- background	Normalised		VPS35L Coomassie	Background	- background		SNX17 WB/VPS35L Coomassie	Normalised
Retriever	41.467	38.907	2.56	0.0162376		233.972	118.178	115.794		0.0221082	0.0160721
Retriever + WT	194.843	37.184	157.659	1		233.229	118.615	114.614		1.37556	1
Retriever + L470G	96.943	37	59.943	0.380207		225.699	120.256	105.443		0.568487	0.413275
rep3
	SNX17 WB	Background	- background	Normalised		VPS35L Coomassie	Background	- background		SNX17 WB/VPS35L Coomassie	Normalised
Retriever	32.166	32.164	0.002	1.19586e-05		139.929	133.125	6.804		0.000293945	8.37668e-06
Retriever + WT	199.243	32	167.243	1		136.634	131.868	4.766		35.0909	1
Retriever + L470G	93.465	31.427	62.038	0.370945		134.403	128.456	5.947		10.4318	0.29728

## Sheet: Figure 2A
Note: Normalised values in bold are presented on graphs.
rep1	raw			normalised to GFP			normalised to WT
	WT	L35D	R293E	WT	L35D	R293E	WT	L35D	R293E
GFP	4920	4410	6010	1	1	1	1	1	1
mch-SNX17	2100	1670	557	0.426829	0.378685	0.0926789	1	0.887204	0.217133
rep2	raw			normalised to GFP			normalised to WT
	WT	L35D	R293E	WT	L35D	R293E	WT	L35D	R293E
GFP	3360	3400	5040	1	1	1	1	1	1
mch-SNX17	4130	5880	2740	1.22917	1.72941	0.543651	1	1.40698	0.442292
rep3	raw			normalised to GFP			normalised to WT
	WT	L35D	R293E	WT	L35D	R293E	WT	L35D	R293E
GFP	6380	4630	9650	1	1	1	1	1	1
mch-SNX17	18000	22200	10300	2.82132	4.79482	1.06736	1	1.6995	0.378319

## Sheet: Figure 2B
Note: Normalised values in bold are presented on graphs.
rep1	raw				norm. to GFP				norm. to WT
	WT	R248A	W280A	K283E	WT	R248A	W280A	K283E	WT	R248A	W280A	K283E
GFP	16200	15700	18300	15600	1	1	1	1	1	1	1	1
mCh-SNX17	46000	25500	20200	31700	2.83951	1.6242	1.10383	2.03205	1	0.572002	0.388738	0.715635
VPS26C	66200	68700	57100	54900	4.08642	4.3758	3.12022	3.51923	1	1.07081	0.763558	0.861201
VPS29	93100	86600	52700	70500	5.74691	5.51592	2.87978	4.51923	1	0.959806	0.501101	0.786375
CCDC22	79400	62600	55100	66400	4.90123	3.98726	3.01093	4.25641	1	0.813522	0.614321	0.868436
CCDC93	49600	37700	24000	37800	3.06173	2.40127	1.31148	2.42308	1	0.784287	0.428345	0.791408
rep2	raw				norm. to GFP				norm. to WT
	WT	R248A	W280A	K283E	WT	R248A	W280A	K283E	WT	R248A	W280A	K283E
GFP	1720	1740	1980	1820	1	1	1	1	1	1	1	1
mCh-SNX17	26300	5080	7680	7970	15.2907	2.91954	3.87879	4.37912	1	0.190936	0.25367	0.286391
VPS26C	52400	63800	61400	72200	30.4651	36.6667	31.0101	39.6703	1	1.20356	1.01789	1.30216
VPS29	73900	86500	63600	82200	42.9651	49.7126	32.1212	45.1648	1	1.15705	0.747611	1.0512
CCDC22	42300	61700	52700	58800	24.593	35.4598	26.6162	32.3077	1	1.44186	1.08226	1.31369
CCDC93	31000	45300	42200	41800	18.0233	26.0345	21.3131	22.967	1	1.44449	1.18254	1.2743
rep3	raw				norm. to GFP				norm. to WT
	WT	R248A	W280A	K283E	WT	R248A	W280A	K283E	WT	R248A	W280A	K283E
GFP	2680	2640	3090	2650	1	1	1	1	1	1	1	1
mCh-SNX17	16500	3580	6190	4790	6.15672	1.35606	2.00324	1.80755	1	0.220257	0.325374	0.293589
VPS26C	46900	46600	47500	51700	17.5	17.6515	15.3722	19.5094	1	1.00866	0.87841	1.11482
VPS29	19400	19000	13100	18300	7.23881	7.19697	4.23948	6.90566	1	0.994221	0.58566	0.953978
CCDC22	76900	69800	54900	52500	28.694	26.4394	17.767	19.8113	1	0.921425	0.619188	0.690434
CCDC93	45500	40600	32600	25600	16.9776	15.3788	10.5502	9.66038	1	0.905828	0.621416	0.569007

## Sheet: Figure 2C
Note: Normalised values in bold are presented on graphs.
rep 1
	raw						normalised to GFP						normalised to WT
	WT	I465A	D467A	E468A	D469A	L470G	WT	I465A	D467A	E468A	D469A	L470G	WT	I465A	D467A	E468A	D469A	L470G
GFP	2290	1840	1800	1940	1700	1640	1	1	1	1	1	1	1	1	1	1	1	1
VPS35L	1510	7.27	2.22	757	136	0.479	0.659389	0.00395109	0.00123333	0.390206	0.08	0.000292073	1	0.00599205	0.00187042	0.59177	0.121325	0.000442945
VPS26C	12000	151	98	6640	2150	0	5.24017	0.0820652	0.0544444	3.42268	1.26471	0	1	0.0156608	0.0103898	0.653162	0.241348	0
LRP1	386	479	265	452	430	529	0.168559	0.260326	0.147222	0.23299	0.252941	0.322561	1	1.54442	0.873417	1.38224	1.50061	1.91364
rep 2
	raw						normalised to GFP						normalised to WT
	WT	I465A	D467A	E468A	D469A	L470G	WT	I465A	D467A	E468A	D469A	L470G	WT	I465A	D467A	E468A	D469A	L470G
GFP	23700	21300	7440	13800	21400	17800	1	1	1	1	1	1	1	1	1	1	1	1
VPS35L	435	4.18	1.35	68.9	190	1.66	0.0183544	0.000196244	0.000181452	0.00499275	0.0088785	9.32584e-05	1	0.0106919	0.00988598	0.272019	0.483725	0.00508098
VPS26C	1720	0	0	288	1110	0	0.0725738	0	0	0.0208696	0.0518692	0	1	0	0	0.287563	0.714709	0
LRP1	491	847	284	445	1180	1290	0.0207173	0.0397653	0.038172	0.0322464	0.0551402	0.0724719	1	1.91942	1.84252	1.5565	2.66155	3.49813
rep 3
	raw						normalised to GFP						normalised to WT
	WT	I465A	D467A	E468A	D469A	L470G	WT	I465A	D467A	E468A	D469A	L470G	WT	I465A	D467A	E468A	D469A	L470G
GFP	13100	14900	6000	20600	16200	14200	1	1	1	1	1	1	1	1	1	1	1	1
VPS35L	3380	13.5	2.49	876	623	3.97	0.258015	0.00090604	0.000415	0.0425243	0.0384568	0.000279577	1	0.00351158	0.00160843	0.164813	0.149049	0.00108357
VPS26C	24300	0	0	13300	11900	0	1.85496	0	0	0.645631	0.734568	0	1	0	0	0.348056	0.396002	0
LRP1	439	655	165	375	559	1150	0.0335115	0.0439597	0.0275	0.0182039	0.0345062	0.0809859	1	1.31178	0.820615	0.543214	1.02968	2.41666

## Sheet: Figure 2D
Note: Normalised values in bold are presented on graphs.
rep1	raw				normalised to GFP				normalised to WT
	WT	F462A	F462E	NFAF>AAAA	WT	F462A	F462E	NFAF>AAAA	WT	F462A	F462E	NFAF>AAAA
GFP	5800	3880	3540	4580	1	1	1	1	1	1	1	1
VPS35L	37300	16400	17400	10400	6.43103	4.2268	4.91525	2.27074	1	0.657251	0.764302	0.353091
VPS26C	5800	1270	1230	487	1	0.32732	0.347458	0.106332	1	0.32732	0.347458	0.106332
rep2	raw				normalised to GFP				normalised to WT
	WT	F462A	F462E	NFAF>AAAA	WT	F462A	F462E	NFAF>AAAA	WT	F462A	F462E	NFAF>AAAA
GFP	18700	13200	13000	14600	1	1	1	1	1	1	1	1
VPS35L	30700	11800	11100	6710	1.64171	0.893939	0.853846	0.459589	1	0.544517	0.520095	0.279945
VPS26C	8920	2700	2170	1400	0.477005	0.204545	0.166923	0.0958904	1	0.428812	0.34994	0.201026
rep3	raw				normalised to GFP				normalised to WT
	WT	F462A	F462E	NFAF>AAAA	WT	F462A	F462E	NFAF>AAAA	WT	F462A	F462E	NFAF>AAAA
GFP	39900	36500	36500	40000	1	1	1	1	1	1	1	1
VPS35L	28900	9600	10100	4660	0.724311	0.263014	0.276712	0.1165	1	0.363123	0.382035	0.160843
VPS26C	8890	2820	3240	1490	0.222807	0.0772603	0.0887671	0.03725	1	0.346759	0.398404	0.167185

## Sheet: Figure 3A graph1
RAW (VPS35:GFP-VPS35L)	Cell line	Wild-type			R248A				AVERAGES	Cell line	Wild-type			R248A
	Replicate	Rep 1	Rep 2	Rep 3	Rep 1	Rep 2	Rep 3			Replicate	Rep 1	Rep 2	Rep 3	Rep 1	Rep 2	Rep 3
		0.4	0.303	0.54	0.514	0.288	0.533				0.45	0.3436	0.503	0.3697	0.2974	0.4685
		0.442	0.43	0.437	0.284	0.245	0.394
		0.394	0.315	0.527	0.476	0.222	0.321
		0.288	0.191	0.515	0.253	0.202	0.476
		0.383	0.26	0.364	0.318	0.287	0.515
		0.481	0.362	0.576	0.379	0.47	0.384
		0.421	0.337	0.496	0.374	0.294	0.442
		0.265	0.285	0.474	0.404	0.501	0.631
		0.386	0.405	0.615	0.288	0.54	0.524
		0.596	0.351	0.465	0.345	0.288	0.413
		0.635	0.289	0.42	0.481	0.363	0.349
		0.412	0.26	0.603	0.279	0.336	0.438
		0.456	0.325	0.495	0.301	0.312	0.444
		0.386	0.326	0.559	0.437	0.336	0.471
		0.369	0.407	0.491	0.27	0.293	0.483
		0.407	0.351	0.502	0.287	0.284	0.351
		0.299	0.416	0.502	0.442	0.265	0.444
		0.473	0.32	0.486	0.273	0.383	0.496
		0.368	0.308	0.52	0.367	0.376	0.512
		0.348	0.347	0.469	0.279	0.384	0.438
		0.526	0.288	0.459	0.393	0.26	0.315
		0.452	0.269	0.558	0.345	0.342	0.646
		0.45	0.343	0.676	0.395	0.245	0.651
		0.32	0.345	0.501	0.591	0.222	0.529
		0.464	0.391	0.575	0.331	0.315	0.505
		0.481	0.422	0.49	0.306	0.27	0.438
		0.536	0.434	0.308	0.499	0.269	0.375
		0.513	0.328	0.468	0.306	0.112	0.57
		0.391	0.48	0.522	0.338	0.211	0.653
		0.472	0.385	0.507	0.384	0.217	0.52
		0.435	0.302	0.448	0.323	0.299	0.347
		0.446	0.421	0.487	0.392	0.238	0.51
		0.349		0.58	0.409	0.386	0.411
		0.474		0.466	0.463	0.313	0.447
		0.64			0.413	0.227	0.42
		0.551				0.163
		0.548				0.247
		0.485
		0.434
		0.588
		0.489
		0.44
		0.558
		0.531
		0.478
		0.423
		0.452
		0.467

## Sheet: Figure 3A graph2
RAW (VPS35:COMMD1)	Cell line	Wild-type			R248A				AVERAGES	Cell line	Wild-type			R248A
	Replicate	Rep 1	Rep 2	Rep 3	Rep 1	Rep 2	Rep 3			Replicate	Rep 1	Rep 2	Rep 3	Rep 1	Rep 2	Rep 3
		0.715	0.585	0.676	0.632	0.599	0.459				0.6922	0.6148	0.6537	0.5733	0.5951	0.573
		0.701	0.595	0.584	0.602	0.605	0.568
		0.678	0.673	0.683	0.623	0.622	0.465
		0.743	0.611	0.559	0.503	0.554	0.636
		0.669	0.567	0.696	0.485	0.605	0.579
		0.702	0.578	0.582	0.576	0.721	0.573
		0.636	0.654	0.68	0.642	0.681	0.634
		0.677	0.596	0.619	0.561	0.723	0.583
		0.654	0.659	0.689	0.537	0.676	0.653
		0.659	0.673	0.63	0.517	0.678	0.517
		0.655	0.547	0.712	0.51	0.487	0.476
		0.65	0.549	0.715	0.49	0.619	0.568
		0.678	0.594	0.693	0.584	0.21	0.58
		0.626	0.574	0.629	0.547	0.603	0.518
		0.687	0.661	0.733	0.696	0.622	0.519
		0.659	0.632	0.631	0.588	0.66	0.436
		0.692	0.675	0.673	0.621	0.511	0.509
		0.662	0.509	0.664	0.496	0.618	0.576
		0.58	0.571	0.631	0.599	0.662	0.638
		0.625	0.599	0.655	0.504	0.654	0.645
		0.733	0.679	0.691	0.546	0.59	0.687
		0.762	0.511	0.636	0.551	0.658	0.672
		0.623	0.592	0.71	0.535	0.472	0.624
		0.68	0.583	0.723	0.589	0.589	0.609
		0.659	0.572	0.704	0.59	0.574	0.594
		0.803	0.604	0.564	0.713	0.585	0.511
		0.688	0.727	0.64	0.611	0.586	0.658
		0.712	0.565	0.655	0.549	0.554	0.603
		0.626	0.552	0.604	0.548	0.576	0.509
		0.71	0.596	0.673	0.65	0.621	0.592
		0.753	0.671	0.65	0.481	0.522	0.588
		0.784	0.65	0.572	0.576	0.629	0.556
		0.769	0.639	0.627	0.533	0.571
		0.681	0.62	0.731	0.61
		0.737	0.665	0.705	0.547
		0.761	0.724	0.567	0.557
		0.719	0.694	0.637	0.577
		0.683	0.616	0.629	0.561
		0.717		0.642	0.642
		0.739			0.648
					0.578

## Sheet: Figure 3B
RAW (LAMP:ItgA5)	Cell line	Wild-type			R248A				AVERAGES	Cell line	Wild-type			R248A
	Replicate	Rep 1	Rep 2	Rep 3	Rep 1	Rep 2	Rep 3			Replicate	Rep 1	Rep 2	Rep 3	Rep 1	Rep 2	Rep 3
		0.142	0.204	0.0657	0.464	0.377	0.588				0.1568	0.1248	0.1007	0.5605	0.4918	0.5752
		0.0158	0.147	0.00878	0.684	0.408	0.511
		0.0836	0.079	0.166	0.592	0.223	0.662
		0.192	0.246	0.00622	0.486	0.414	0.665
		0.227	0.0599	0.137	0.774	0.497	0.639
		0.313	0.121	0.0692	0.763	0.647	0.641
		0.339	0.155	0.0761	0.691	0.567	0.544
		0.115	0.0505	0.0581	0.648	0.506	0.567
		0.18	0.125	0.208	0.7	0.361	0.67
		0.169	0.1	0.00859	0.64	0.592	0.744
		0.159	0.227	0.114	0.523	0.53	0.617
		0.239	0.0417	0.185	0.554	0.488	0.636
		0.245	0.0195	0.0368	0.646	0.531	0.495
		0.0504	0.0203	0	0.716	0.257	0.511
		0.212	0.0258	0	0.287	0.53	0.567
		0.125	0.0549	0.12	0.592	0.452	0.658
		0.165	0	0.125	0.236	0.336	0.536
		0.175	0.0622	0.199	0.534	0.48	0.523
		0.2	0.127	0.107	0.617	0.468	0.63
		0.424	0.14	0.216	0.668	0.511	0.552
		0.123	0.27	0.163	0.584	0.39	0.543
		0.192	0.0734	0.185	0.566	0.511	0.517
		0.106	0.168	0.0392	0.554	0.597	0.333
		0.0606	0.0562	0.0716	0.487	0.608	0.631
		0.264	0.263	0.179	0.464	0.599	0.599
		0.0963	0.152	0.14	0.364	0.292	0.481
		0.216	0.0682	0.0634	0.606	0.651	0.282
		0.19	0.0565	0.0597	0.593	0.464	0.613
		0.24	0.093	0	0.452	0.281	0.336
		0.307	0.223	0.0137	0.429	0.562	0.694
		0.154	0.22	0.152	0.43	0.488	0.667
		0.201	0.118	0.128	0.452	0.35	0.604
		0.0817	0.131	0.108	0.652	0.728	0.661
		0.0433	0.237	0.126	0.636	0.752	0.577
		0.0551	0.132	0.338	0.534	0.6	0.762
		0.0662	0.111	0.0556		0.658	0.48
		0.12	0.245	0.0709			0.565
		0	0.119	0.0837			0.641
		0.0518		0.161			0.316
		0		0.000919			0.675
		0.086		0.0599			0.648
		0.0365		0.124			0.579
		0.288
		0.0738
		0.233

## Sheet: Figure 3C
Note: Normalised values in bold are presented on graphs.
SURFACE LEVELS:											WHOLE-CELL LEVELS:
rep 1
	raw			Normalised to N-cadherin			Normalised to WT				rep 1	raw			Normalised to B-actin			Normalised to WT
	GFP	WT	R248A	GFP	WT	R248A	GFP	WT	R248A			GFP	WT	R248A	GFP	WT	R248A	GFP	WT	R248A
Ncad	16900	15500	19200	1	1	1	1	1	1		B-actin	73700	71900	70300	1	1	1	1	1	1
LRP1	3420	11000	4120	0.202367	0.709677	0.214583	0.285153	1	0.302367		VPS26C	104	981	956	0.00141113	0.0136439	0.0135989	0.103425	1	0.996695
ItgB1	3370	4140	3270	0.199408	0.267097	0.170313	0.746577	1	0.637643
ItgA5	1110	1840	1110	0.0656805	0.11871	0.0578125	0.553287	1	0.487007		rep 2	raw			Normalised to B-actin			Normalised to WT
												GFP	WT	R248A	GFP	WT	R248A	GFP	WT	R248A
rep 2											B-actin	26200	28000	28300	1	1	1	1	1	1
	raw			Normalised to N-cadherin			Normalised to WT				VPS26C	19.3	530	435	0.000736641	0.0189286	0.015371	0.0389169	1	0.812054
	GFP	WT	R248A	GFP	WT	R248A	GFP	WT	R248A
Ncad	14200	15100	16000	1	1	1	1	1	1		rep 3	raw			Normalised to B-actin			Normalised to WT
LRP1	3460	11600	3420	0.243662	0.768212	0.21375	0.317181	1	0.278244			GFP	WT	R248A	GFP	WT	R248A	GFP	WT	R248A
ItgB1	6240	8110	6490	0.439437	0.537086	0.405625	0.818187	1	0.755233		B-actin	25700	39100	38100	1	1	1	1	1	1
ItgA5	1340	1240	1130	0.0943662	0.0821192	0.070625	1.14914	1	0.86003		VPS26C	20.6	143	154	0.000801556	0.00365729	0.00404199	0.219167	1	1.10519
											rep 4	raw			Normalised to B-actin			Normalised to WT
rep 3												GFP	WT	R248A	GFP	WT	R248A	GFP	WT	R248A
	raw			Normalised to N-cadherin			Normalised to WT				B-actin	33900	33200	30300	1	1	1	1	1	1
	GFP	WT	R248A	GFP	WT	R248A	GFP	WT	R248A		VPS26C	14	175	144	0.000412979	0.00527108	0.00475248	0.0783481	1	0.901612
Ncad	8810	9430	9260	1	1	1	1	1	1
LRP1	1290	7350	1710	0.146425	0.779427	0.184665	0.187862	1	0.236924		rep 5	raw			Normalised to B-actin			Normalised to WT
ItgB1	7130	11000	5050	0.809308	1.16649	0.545356	0.693797	1	0.467519			GFP	WT	R248A	GFP	WT	R248A	GFP	WT	R248A
ItgA5	648	883	680	0.0735528	0.0936373	0.0734341	0.785507	1	0.78424		B-actin	25000	21700	23100	1	1	1	1	1	1
											VPS26C	1.37	43.5	49.6	5.48e-05	0.00200461	0.00214719	0.027337	1	1.07113
rep 4
	raw			Normalised to N-cadherin			Normalised to WT
	GFP	WT	R248A	GFP	WT	R248A	GFP	WT	R248A
Ncad	8220	7430	8180	1	1	1	1	1	1
LRP1	1580	7210	1430	0.192214	0.97039	0.174817	0.198079	1	0.180151
ItgB1	6460	10200	5510	0.785888	1.37281	0.673594	0.572466	1	0.490667
ItgA5	1890	1800	1400	0.229927	0.242261	0.171149	0.949088	1	0.706466
rep 5
	raw			Normalised to N-cadherin			Normalised to WT
	GFP	WT	R248A	GFP	WT	R248A	GFP	WT	R248A
Ncad	2900	3040	4190	1	1	1	1	1	1
LRP1	689	4840	749	0.237586	1.59211	0.178759	0.149228	1	0.112278
ItgB1	2060	3350	1800	0.710345	1.10197	0.429594	0.644611	1	0.389841
ItgA5	324	421	215	0.111724	0.138487	0.0513126	0.806749	1	0.370524

## Sheet: Figure 4C
Note: Normalised values in bold are presented on graphs.
rep1	raw				normalised to GFP				normalised to WT
	WT	F462A	F462E	NFAF>AAAA	WT	F462A	F462E	NFAF>AAAA	WT	F462A	F462E	NFAF>AAAA
GFP	69200	68200	63400	74400	1	1	1	1	1	1	1	1
LRP1	1180	16200	18700	14100	0.017052	0.237537	0.294953	0.189516	1	13.9301	17.2972	11.114
LRP2	2010	9470	9170	10200	0.0290462	0.138856	0.144637	0.137097	1	4.78053	4.97955	4.71995
APP	1020	3910	2360	4330	0.0147399	0.0573314	0.037224	0.0581989	1	3.88954	2.52539	3.9484
rep2	raw				normalised to GFP				normalised to WT
	WT	F462A	F462E	NFAF>AAAA	WT	F462A	F462E	NFAF>AAAA	WT	F462A	F462E	NFAF>AAAA
GFP	17200	16100	14100	14600	1	1	1	1	1	1	1	1
LRP1	302	3190	4210	2640	0.0175581	0.198137	0.298582	0.180822	1	11.2846	17.0053	10.2985
LRP2	378	2450	2530	2230	0.0219767	0.152174	0.179433	0.15274	1	6.92432	8.16466	6.95006
APP	799	2740	2800	2730	0.0464535	0.170186	0.198582	0.186986	1	3.66359	4.27485	4.02524
rep3	raw				normalised to GFP				normalised to WT
	WT	F462A	F462E	NFAF>AAAA	WT	F462A	F462E	NFAF>AAAA	WT	F462A	F462E	NFAF>AAAA
GFP	15500	14400	10100	12800	1	1	1	1	1	1	1	1
LRP1	607	5620	4980	5020	0.0391613	0.390278	0.493069	0.392188	1	9.96591	12.5907	10.0147
LRP2	715	3860	3470	4110	0.046129	0.268056	0.343564	0.321094	1	5.81099	7.4479	6.96077
APP	1020	3400	1930	3050	0.0658065	0.236111	0.191089	0.238281	1	3.58796	2.90381	3.62094

[truncated: 12 more sheets: Figure 4D, Figure 5C, Figure 5D, Figure 5E, Figure 5F, Figure 6A, Figure 6B, Figure 6C, Sup. Fig 2C, Sup. Fig 2D, Sup. Fig 4A, Sup. Fig 4B]
